# Supplementary material for: Recombinase Polymerase Amplification Combined with Fluorescence Immunochromatography Assay for On-Site and Ultrasensitive Detection of SARS-CoV-2
Source: Pathogens. 2022 Oct 28;11(11):1252. doi: 10.3390/pathogens11111252 (PMC9692701; doi:10.3390/pathogens11111252)
Supplement: Supplementary file 1 [file pathogens-11-01252-s001.zip]

Archive with 1 entries (1 files):
- pathogens-1935833-supplementary.pdf
